# Supplementary material for: Impact of Mygalin on Inflammatory Response Induced by Toll-like Receptor 2 Agonists and IFN-γ Activation
Source: Int J Mol Sci. 2024 Sep 30;25(19):10555. doi: 10.3390/ijms251910555 (PMC11476598; doi:10.3390/ijms251910555)
Supplement: Supplementary file 1 [file ijms-25-10555-s001.zip]

Archive with 1 entries (1 files):
- ijms-3214917-supplementary.pdf
